# Supplementary material for: Parkinson’s Disease-Specific Autoantibodies against the Neuroprotective Co-Chaperone STIP1
Source: Cells. 2022 May 16;11(10):1649. doi: 10.3390/cells11101649 (PMC9139896; doi:10.3390/cells11101649)
Supplement: Supplementary file 1 [file cells-11-01649-s001.zip]

Archive with 1 entries (1 files):
- cells-1697262-supplementary.pdf
